# Supplementary material for: PI-3K Inhibitors Preferentially Target CD15+ Cancer Stem Cell Population in SHH Driven Medulloblastoma
Source: PLoS One. 2016 Mar 3;11(3):e0150836. doi: 10.1371/journal.pone.0150836 (PMC4777592; doi:10.1371/journal.pone.0150836)
Supplement: S2 Table — (XLS) [file pone.0150836.s007.xls]

## Sheet: Cell_Cycle
Table S1. Differentially Expressed Genes of cell cycle in CD15- vs. CD15+ Cells
Probeset ID	Gene Symbol	Gene Title	FoldChange (CD15- vs. CD15+)
10555118	Pak1	p21 protein (Cdc42/Rac)-activated kinase 1	0.433168
10526459	Rasa4	RAS p21 protein activator 4	0.667465
10513824	Cdk5rap2	CDK5 regulatory subunit associated protein 2	1.44206
10442331	Pkmyt1	protein kinase, membrane associated tyrosine/threonine 1	1.48642
10576140	Cdt1	chromatin licensing and DNA replication factor 1	1.64096
10562563	Ccne1	cyclin E1	1.7158
10445688	Ccnd3	cyclin D3	1.73607
10438378	Cdc45	cell division cycle 45 homolog (S. cerevisiae)	1.79634
10546163	Mcm2	minichromosome maintenance deficient 2 mitotin (S. cerevisiae)	1.82369
10564313	Mphosph10	M-phase phosphoprotein 10 (U3 small nucleolar ribonucleoprotein)	1.8341
10515744	Cdc20	cell division cycle 20 homolog (S. cerevisiae)	1.89273
10490104	Aurka	aurora kinase A	1.95603
10426016	Gtse1	G two S phase expressed protein 1	1.98726
10538832	Mad2l1	MAD2 mitotic arrest deficient-like 1 (yeast)	2.05047
10472916	Cdca7	cell division cycle associated 7	2.0632
10381072	Cdc6	cell division cycle 6 homolog (S. cerevisiae)	2.11893
10436428	Mina	myc induced nuclear antigen	2.13868
10399178	Cdca7l	cell division cycle associated 7 like	2.18561
10487340	Ncaph	non-SMC condensin I complex, subunit H	2.19165
10411739	Ccnb1	cyclin B1	2.30383
10369815	Cdk1	cyclin-dependent kinase 1	2.33428
10503264	Ccne2	cyclin E2	2.3352
10497831	Ccna2	cyclin A2	2.3413
10373530	Cdk2	cyclin-dependent kinase 2	2.35685
10541729	Cdca3	cell division cycle associated 3	2.35871
10489127	Rbl1	retinoblastoma-like 1 (p107)	2.36873
10377405	Aurkb	aurora kinase B	2.50516
10448506	Ccnf	cyclin F	2.51045
10568714	Mki67	antigen identified by monoclonal antibody Ki 67	2.5348
10421029	Cdca2	cell division cycle associated 2	2.60043
10460738	Cdca5	cell division cycle associated 5	2.61507
10419323	Dlgap5	discs, large (Drosophila) homolog-associated protein 5	2.61698
10516246	Cdca8	cell division cycle associated 8	2.6533
10557156	Plk1	polo-like kinase 1 (Drosophila)	2.76863
10350392	Aspm	asp (abnormal spindle)-like, microcephaly associated (Drosophila)	2.82188

## Sheet: Sonic Hedgehog 
Table S1. Differentially Expressed Genes of Sonic Hedgehog in CD15- vs. CD15+ Cells
Probeset ID	Gene Symbol	Gene Title	FoldChange (CD15- vs. CD15+)
10570189	Sox1	SRY-box containing gene 1	1.51053
10528840	Paxip1	PAX interacting (with transcription-activation domain) protein 1	1.5974
10448967	Sox8	SRY-box containing gene 8	1.72414
10571233	Fut10	fucosyltransferase 10	1.76035
10481056	Notch1	Notch gene homolog 1 (Drosophila)	1.92081
10529824	Prom1	prominin 1	1.93642
10494595	Notch2	Notch gene homolog 2 (Drosophila)	2.06473
10436823	Olig2	oligodendrocyte transcription factor 2	2.36435
10373179	Gli1	GLI-Kruppel family member GLI1	2.43948
10436828	Olig1	oligodendrocyte transcription factor 1	2.53454
10366653	Wif1	Wnt inhibitory factor 1	3.14596
10579894	Hhip	Hedgehog-interacting protein	4.38083

## Sheet: PI3K Pathways
Table S1 . Differentially Expressed Genes of PI3K Pathways in CD15- vs. CD15+ Cells
Probeset ID	Gene Symbol	Gene Title	FoldChange (CD15- vs. CD15+)
10561335	Prkcz	protein kinase C, zeta	0.280428
10434629	Map3k13	mitogen-activated protein kinase kinase kinase 13	0.380167
10433008	Map3k12	mitogen-activated protein kinase kinase kinase 12	0.436422
10346330	Plcl1	phospholipase C-like 1	0.531022
10345580	Inpp4a	inositol polyphosphate-4-phosphatase, type I	0.532233
10557177	Prkcb	protein kinase C, beta	0.535454
10546137	Abtb1	ankyrin repeat and BTB (POZ) domain containing 1	0.550293
10459747	Mapk4	mitogen-activated protein kinase 4	0.566584
10579356	Pik3r2	phosphatidylinositol 3-kinase, regulatory subunit, polypeptide 2 (p85 beta)	0.604269
10490794	Pkia	protein kinase inhibitor, alpha	0.626765
10366457	Ptprr	protein tyrosine phosphatase, receptor type, R	0.639064
10507273	Pik3r3	phosphatidylinositol 3 kinase, regulatory subunit, polypeptide 3 (p55)	0.643549
10361926	Map3k5	mitogen-activated protein kinase kinase kinase 5	0.671283
10426244	Mapk8ip2	mitogen-activated protein kinase 8 interacting protein 2	0.682765
10485151	Mapk8ip1	mitogen-activated protein kinase 8 interacting protein 1	0.701841
10520211	Agap3	ArfGAP with GTPase domain, ankyrin repeat and PH domain 3	0.704331
10561323	Map3k10	mitogen-activated protein kinase kinase kinase 10	0.71824
10567134	Plekha7	pleckstrin homology domain containing, family A member 7	1.41324
10433797	Prkdc	protein kinase, DNA activated, catalytic polypeptide	1.43966
10540408	Itpr1	inositol 1,4,5-triphosphate receptor 1	1.47001
10409282	Ror2	receptor tyrosine kinase-like orphan receptor 2	1.57428
10453026	Prkd3	protein kinase D3	1.72716
10565996	Inppl1	inositol polyphosphate phosphatase-like 1	1.99328
10424188	Mtbp	Mdm2, transformed 3T3 cell double minute p53 binding protein	2.05241
10400170	Prkd1	protein kinase D1	2.12156
10465521	Plcb3	phospholipase C, beta 3	2.13244
10491106	Pld1	phospholipase D1	2.43316
10469255	Prkcq	protein kinase C, theta	2.63174

## Sheet: Angiogenesis 
Table S1 . Differentially Expressed Genes Related to Angiogenesis in CD15- vs. CD15+ Cells
Probeset ID	Gene Symbol	Gene Title	FoldChange (CD15- vs. CD15+)
10477725	Mmp24	matrix metallopeptidase 24	0.343597
10368144	Tnfaip3	tumor necrosis factor, alpha-induced protein 3	0.559821
10398665	Tnfaip2	tumor necrosis factor, alpha-induced protein 2	0.618239
10508500	Bai2	brain-specific angiogenesis inhibitor 2	0.654027
10485955	Scg5	secretogranin V	0.660589
10573924	Mmp2	matrix metallopeptidase 2	1.48039
10403229	Itgb8	integrin beta 8	1.62931
10568436	Fgfr2	fibroblast growth factor receptor 2	1.65098
10401673	Tgfb3	transforming growth factor, beta 3	1.79218
10452633	Tgif1	TGFB-induced factor homeobox 1	1.80785
10405380	Fgfr4	fibroblast growth factor receptor 4	1.82699
10355500	Igfbp5	insulin-like growth factor binding protein 5	1.87514
10356084	Irs1	insulin receptor substrate 1	2.01469
10415052	Mmp14	matrix metallopeptidase 14 (membrane-inserted)	2.02288
10590031	Itga9	integrin alpha 9	2.08267
10471555	Angptl2	angiopoietin-like 2	2.67538
10569344	Igf2	insulin-like growth factor 2	4.06029

## Sheet:  Metabolic Pathways 
Table S1. Differentially Expressed Genes of Metabolic Pathways in CD15- vs. CD15+ Cells
Probeset ID	Gene Symbol	Gene Title	FoldChange (CD15- vs. CD15+)
10350473	B3galt2	UDP-Gal:betaGlcNAc beta 1,3-galactosyltransferase, polypeptide 2	0.312403
10520318	Dpp6	dipeptidylpeptidase 6	0.401195
10407481	Pfkp	phosphofructokinase, platelet	0.401445
10369541	Hk1	hexokinase 1	0.562783
10426557	Pfkm	phosphofructokinase, muscle	0.597518
10462035	Ldhb	lactate dehydrogenase B	0.66024
10506188	Pgm2	phosphoglucomutase 2	0.687025
10485483	Nat10	N-acetyltransferase 10	1.31335
10597493	Stt3b	STT3, subunit of the oligosaccharyltransferase complex, homolog B (S. cerevisiae)	1.37017
10384656	B3gnt2	UDP-GlcNAc:betaGal beta-1,3-N-acetylglucosaminyltransferase 2	1.39601
10564857	Idh2	isocitrate dehydrogenase 2 (NADP+), mitochondrial	1.40908
10415248	Pck2	phosphoenolpyruvate carboxykinase 2 (mitochondrial)	1.45245
10495794	Pde5a	phosphodiesterase 5A, cGMP-specific	1.49709
10373202	Shmt2	serine hydroxymethyltransferase 2 (mitochondrial)	1.51106
10475437	Sord	sorbitol dehydrogenase	1.54578
10514732	Slc35d1	solute carrier family 35 (UDP-glucuronic acid/UDP-N-acetylgalactosamine dual transporter), member D1	1.5583
10527012	Lfng	LFNG O-fucosylpeptide 3-beta-N-acetylglucosaminyltransferase	1.59216
10512129	B4galt1	UDP-Gal:betaGlcNAc beta 1,4- galactosyltransferase, polypeptide 1	1.63501
10571233	Fut10	fucosyltransferase 10	1.76035
10520650	Cad	carbamoyl-phosphate synthetase 2, aspartate transcarbamylase, and dihydroorotase	1.77557
10573626	Gpt2	glutamic pyruvate transaminase (alanine aminotransferase) 2	1.79323
10396610	Mthfd1	methylenetetrahydrofolate dehydrogenase (NADP+ dependent), methenyltetrahydrofolate cyclohydrolase, formyltetrahydrofolate synthase	1.79764
10543859	Akr1b3	aldo-keto reductase family 1, member B3 (aldose reductase)	1.80463
10439762	Ahcy	S-adenosylhomocysteine hydrolase	1.86656
10543067	Asns	asparagine synthetase	1.93453
10460400	Pcx	pyruvate carboxylase	2.04008
10499366	Pmf1	polyamine-modulated factor 1	2.10628
10500529	Phgdh	3-phosphoglycerate dehydrogenase	2.14353
10607877	Prps2	phosphoribosyl pyrophosphate synthetase 2	2.15515
10502205	Hadh	hydroxyacyl-Coenzyme A dehydrogenase	2.34621
10406581	Dhfr	dihydrofolate reductase	2.36878
10412207	Gpx8	glutathione peroxidase 8 (putative)	2.59779
10607497	Suclg2	succinate-Coenzyme A ligase, GDP-forming, beta subunit	2.7532

## Sheet: Oncogenes
Table S1 . Differentially Expressed Genes of Oncogene proteins in CD15- vs. CD15+ Cells
Probeset ID	Gene Symbol	Gene Title	FoldChange (CD15- vs. CD15+)
10547227	Ret	ret proto-oncogene	0.37756
10572485	Rab3a	RAB3A, member RAS oncogene family	0.405624
10591643	Rab3d	RAB3D, member RAS oncogene family	0.61487
10536541	St7	suppression of tumorigenicity 7	0.655332
10371959	Elk3	ELK3, member of ETS oncogene family	1.56134
10478355	Mybl2	myeloblastosis oncogene-like 2	1.81219
10453715	Rab18	RAB18, member RAS oncogene family	1.95751
10571530	Fat1	FAT tumor suppressor homolog 1 (Drosophila)	2.00484
10368199	Myb	myeloblastosis oncogene	2.18522
10497520	Ect2	ect2 oncogene	2.51578

## Sheet: Adaptor proteins
Table S1. Differentially Expressed Genes of Adaptor proteins in CD15- vs. CD15+ Cells
Probeset ID	Gene Symbol	Gene Title	FoldChange (CD15- vs. CD15+)
10367830	Grm1	glutamate receptor, metabotropic 1	0.361284
10480676	Grin1	glutamate receptor, ionotropic, NMDA1 (zeta 1)	0.422525
10356172	Pid1	phosphotyrosine interaction domain containing 1	0.445138
10390430	Srcin1	SRC kinase signaling inhibitor 1	0.542293
10491136	Tnik	TRAF2 and NCK interacting kinase	0.546254
10487000	Shf	Src homology 2 domain containing F	0.564683
10429128	Sla	src-like adaptor	0.57917
10548899	Rerg	RAS-like, estrogen-regulated, growth-inhibitor	0.617821
10467425	Sorbs1	sorbin and SH3 domain containing 1	0.62908
10573128	Tbc1d9	TBC1 domain family, member 9	0.633626
10431974	Rapgef3	Rap guanine nucleotide exchange factor (GEF) 3	0.660546
10521205	Sh3bp2	SH3-domain binding protein 2	0.669319
10500103	Gabpb2	GA repeat binding protein, beta 2	1.35428
10590325	Ctnnb1	catenin (cadherin associated protein), beta 1	1.36026
10567134	Plekha7	pleckstrin homology domain containing, family A member 7	1.41324
10581917	Tmem231	transmembrane protein 231	1.44888
10365891	Tmcc3	transmembrane and coiled coil domains 3	1.53115
10350800	Tor1aip2	torsin A interacting protein 2	1.56118
10459481	Lman1	lectin, mannose-binding, 1	1.59297
10439710	Phldb2	pleckstrin homology-like domain, family B, member 2	1.63072
10472058	Rif1	Rap1 interacting factor 1 homolog (yeast)	1.7074
10542791	Ppfibp1	PTPRF interacting protein, binding protein 1 (liprin beta 1)	1.73427
10397633	Flrt2	fibronectin leucine rich transmembrane protein 2	1.82105
10410560	Trip13	thyroid hormone receptor interactor 13	1.82555
10527936	Fzd1	frizzled homolog 1 (Drosophila)	1.93038
10396476	Rhoj	ras homolog gene family, member J	2.18067
10467319	Rbp4	retinol binding protein 4, plasma	2.47
10576883	Shcbp1	Shc SH2-domain binding protein 1	2.65465

## Sheet: Drug Resistance ATPase family
Table S1 . Differentially Expressed Genes of Drug Resistance ATPase family in CD15- vs. CD15+ Cells
Probeset ID	Gene Symbol	Gene Title	FoldChange (CD15- vs. CD15+)
10600180	Atp2b3	ATPase, Ca++ transporting, plasma membrane 3	0.421798
10420532	Atp8a2	ATPase, aminophospholipid transporter-like, class I, type 8A, member 2	0.493601
10563487	Abcc8	ATP-binding cassette, sub-family C (CFTR/MRP), member 8	0.63986
10509868	Atp13a2	ATPase type 13A2	0.685752
10538082	Atp6v0e2	ATPase, H+ transporting, lysosomal V0 subunit E2	0.717017
10582626	Abcb10	ATP-binding cassette, sub-family B (MDR/TAP), member 10	0.728494
10579874	Abce1	ATP-binding cassette, sub-family E (OABP), member 1	1.29462
10392560	Abca9	ATP-binding cassette, sub-family A (ABC1), member 9	1.65622
10379363	Atad5	ATPase family, AAA domain containing 5	2.0091
10428763	Atad2	ATPase family, AAA domain containing 2	2.3501

## Sheet: Cell migration
Table S1 . Differentially Expressed Genes of Cell migration in CD15- vs. CD15+ Cells
Probeset ID	Gene Symbol	Gene Title	FoldChange (CD15- vs. CD15+)
10605113	L1cam	L1 cell adhesion molecule	0.208331
10440314	Cadm2	cell adhesion molecule 2	0.337184
10361358	Rgs17	regulator of G-protein signaling 17	0.422478
10492136	Dclk1	doublecortin-like kinase 1	0.468795
10532680	Sgsm1	small G protein signaling modulator 1	0.666092
10411804	Mast4	microtubule associated serine/threonine kinase family member 4	1.28011
10404612	Rreb1	ras responsive element binding protein 1	1.59481
10461078	Atl3	atlastin GTPase 3	1.59929
10510172	Hmgb2	high mobility group box 2	1.83474
10362767	Mical1	microtubule associated monoxygenase, calponin and LIM domain containing 1	1.8731
10485963	Arhgap11a	Rho GTPase activating protein 11A	2.17939
10467637	Arhgap19	Rho GTPase activating protein 19	2.4015
