# Supplementary material for: PI-3K Inhibitors Preferentially Target CD15+ Cancer Stem Cell Population in SHH Driven Medulloblastoma
Source: PLoS One. 2016 Mar 3;11(3):e0150836. doi: 10.1371/journal.pone.0150836 (PMC4777592; doi:10.1371/journal.pone.0150836)
Supplement: S3 Table — (XLS) [file pone.0150836.s008.xls]

## Sheet: Group C3 or SHH
	Table S2. Leading Edge Genes Analysis.
	Table shows leading edge gene coming from human Group c3/SHH subclass tumors which
	suggests that CD15+ CSCs derived from Smo A1 Tg Mouse MB have similar gene to human .
Prob	Gene Description	Rank in	Rank Me-	Running	Core
		Gene list	tric Score	ES	Enrichment
MICAL1	microtubule associated monoxygenase, calponin and LIM domain containing 1	247	1.271	0.044	Yes
BCHE	butyrylcholinesterase	302	1.191	0.0929	Yes
PDLIM3	PDZ and LIM domain 3	313	1.18	0.1433	Yes
BARD1	BRCA1 associated RING domain 1	401	1.107	0.1871	Yes
LAP3	leucine aminopeptidase 3	509	1.028	0.2267	Yes
FLRT2	fibronectin leucine rich transmembrane protein 2	577	0.982	0.2661	Yes
PTCH1	patched homolog 1	677	0.914	0.3011	Yes
RCBTB2	regulator of chromosome condensation (RCC1) and BTB (POZ) domain containing protein 2	1005	0.781	0.3205	Yes
SDC2	syndecan 2	1010	0.78	0.3539	Yes
LAMC1	laminin, gamma 1	1041	0.772	0.3858	Yes
MDFIC	MyoD family inhibitor domain containing	1117	0.749	0.4148	Yes
NAP1L1	nucleosome assembly protein 1-like 1	1157	0.739	0.4449	Yes
RAB13	RAB13, member RAS oncogene family	1190	0.732	0.475	Yes
SHROOM2	shroom family member 2	1214	0.728	0.5054	Yes
CXCR4	chemokine (C-X-C motif) receptor 4	1308	0.702	0.5315	Yes
NDP	Norrie disease (pseudoglioma) (human)	1684	0.621	0.542	Yes
RPL35A	ribosomal protein L35A	2027	0.556	0.5511	Yes
HMG20B	high mobility group 20 B	2103	0.546	0.5713	Yes
GPX7	glutathione peroxidase 7	2106	0.545	0.5947	Yes
RPS8	ribosomal protein S8	2840	0.44	0.5817	Yes
GMPS	guanine monophosphate synthetase	2852	0.438	0.6001	Yes
PGM1	phosphoglucomutase 1	2897	0.432	0.6168	Yes

## Sheet: Group C6
	Table shows leading edge gene coming from human Group c6
		Rank in	Rank Me-	Running	Core
Prob	Gene Discription	Gene list	tric Score	ES	Enrichment
WIF1	Wnt inhibitory factor 1	42	1.692	0.0809	Yes
ZC3HAV1	zinc finger CCCH type, antiviral 1	229	1.29	0.1358	Yes
CCDC46	coiled-coil domain containing 46	623	0.949	0.1651	Yes
PDLIM4	PDZ and LIM domain 4	708	0.897	0.2053	Yes
EPHA3	Eph receptor A3	826	0.841	0.2413	Yes
GRB10	growth factor receptor bound protein 10	970	0.794	0.2739	Yes
PMP22	peripheral myelin protein 22	1111	0.751	0.3045	Yes
BAMBI	BMP and activin membrane-bound inhibitor, homolog (Xenopus laevis)	1911	0.575	0.2979	Yes
JAM2	junction adhesion molecule 2	2264	0.519	0.3079	Yes

## Sheet: Group C1
	Table shows leading edge gene coming from human Group c1
		Rank in	Rank Me-	Running	Core
Prob	Gene Discription	Gene list	tric Score	ES	Enrichment
EIF4EBP1	eukaryotic translation initiation factor 4E binding protein 1	355	1.143	0.043	Yes
LYPLA1	lysophospholipase 1	669	0.918	0.0762	Yes
PDIA5	protein disulfide isomerase associated 5	673	0.917	0.1229	Yes
GART	phosphoribosylglycinamide formyltransferase	749	0.875	0.1644	Yes
RAN	"RAN, member RAS oncogene family"	841	0.834	0.203	Yes
TRAP1	TNF receptor-associated protein 1	1136	0.744	0.2282	Yes
LDHA	lactate dehydrogenase A	1812	0.597	0.2294	Yes
MYC	myelocytomatosis oncogene	1968	0.566	0.2515	Yes
PABPC1	"poly(A) binding protein, cytoplasmic 1"	2011	0.56	0.2783	Yes
EMP2	epithelial membrane protein 2	2240	0.522	0.2951	Yes
RARS	arginyl-tRNA synthetase	2444	0.493	0.3114	Yes
RPL8	ribosomal protein L8	2637	0.464	0.3268	Yes
PALMD	palmdelphin	2727	0.453	0.3461	Yes
CCT3	"chaperonin containing Tcp1, subunit 3 (gamma)"	3224	0.398	0.3449	Yes
EIF2B3	"eukaryotic translation initiation factor 2B, subunit 3"	3253	0.395	0.3638	Yes
MRPL15	mitochondrial ribosomal protein L15	3420	0.377	0.3759	Yes
RPS2	ribosomal protein S2	3502	0.37	0.3913	Yes
EPRS	glutamyl-prolyl-tRNA synthetase	3581	0.362	0.4064	Yes
RPS12	ribosomal protein S12	3825	0.339	0.4131	Yes
RPS18	ribosomal protein S18	3833	0.338	0.4301	Yes
TKT	transketolase	3926	0.331	0.443	Yes
LARP1	"La ribonucleoprotein domain family, member 1"	4251	0.303	0.4444	Yes
WBP11	WW domain binding protein 11	4287	0.3	0.4582	Yes
RPLP0	"ribosomal protein, large, P0"	4294	0.299	0.4732	Yes
RPL12	ribosomal protein L12	4461	0.285	0.4805	Yes
SEPHS2	selenophosphate synthetase 2	4734	0.264	0.4822	Yes

## Sheet: Group C5
	Table shows leading edge gene coming from human Group c5
		Rank in	Rank Me-	Running	Core
Prob	Gene Discription	Gene list	tric Score	ES	Enrichment
FZD1	frizzled homolog 1 (Drosophila)	83	1.568	0.0809	Yes
PRDX1	peroxiredoxin 1	598	0.966	0.1106	Yes
PCK2	phosphoenolpyruvate carboxykinase 2 (mitochondrial)	616	0.957	0.1614	Yes
ISOC1	isochorismatase domain containing 1	750	0.874	0.2027	Yes
MXRA7	matrix-remodelling associated 7	1777	0.604	0.1906	Yes
HMGN3	high mobility group nucleosomal binding domain 3	1910	0.576	0.2159	Yes
ELAVL1	"ELAV (embryonic lethal, abnormal vision, Drosophila)-like 1 (Hu antigen R)"	2248	0.521	0.2293	Yes
LAPTM4B	lysosomal-associated protein transmembrane 4B	2363	0.505	0.2516	Yes
HK2	hexokinase 2	2472	0.489	0.2732	Yes
PPIG	peptidyl-prolyl isomerase G (cyclophilin G)	2545	0.478	0.2959	Yes
AMOTL2	angiomotin-like 2	3138	0.407	0.2921	Yes
WARS	tryptophanyl-tRNA synthetase	3431	0.377	0.2997	Yes
ARID4A	AT rich interactive domain 4A (RBP1-like)	3743	0.346	0.3048	Yes
GORASP2	golgi reassembly stacking protein 2	3859	0.336	0.3179	Yes
SNTB2	"syntrophin, basic 2"	3940	0.33	0.3322	Yes

## Sheet: Group C4
	Table shows leading edge gene coming from human Group c4
		Rank in	Rank Me-	Running	Core
Prob	Gene Discription	Gene list	tric Score	ES	Enrichment
RPS15A	ribosomal protein S15A	1240	0.721	0.004	Yes
RPL14	ribosomal protein L14	1853	0.588	0.0246	Yes
PABPC1	"poly(A) binding protein, cytoplasmic 1"	2011	0.56	0.0628	Yes
RPL35A	ribosomal protein L35A	2027	0.556	0.1068	Yes
HDAC1	histone deacetylase 1	2317	0.511	0.1352	Yes
NPM1	nucleophosmin 1	2377	0.503	0.173	Yes
RPS25	ribosomal protein S25	2541	0.479	0.2043	Yes
RPS8	ribosomal protein S8	2840	0.44	0.2267	Yes
RPL37	ribosomal protein L37	3062	0.415	0.2504	Yes
RPL9	ribosomal protein L9	3089	0.413	0.2824	Yes
GLTSCR2	glioma tumor suppressor candidate region gene 2	3248	0.395	0.3073	Yes
TLK1	tousled-like kinase 1	3274	0.392	0.3376	Yes
RPS2	ribosomal protein S2	3502	0.37	0.3575	Yes
CCNG1	cyclin G1	3517	0.369	0.3865	Yes
RPS12	ribosomal protein S12	3825	0.339	0.4003	Yes
RPS18	ribosomal protein S18	3833	0.338	0.4271	Yes
RPL15	ribosomal protein L15	3930	0.33	0.4495	Yes
RPL5	ribosomal protein L5	4222	0.306	0.4614	Yes
RPLP0	"ribosomal protein, large, P0"	4294	0.299	0.4823	Yes
RPL17	ribosomal protein L17	4308	0.298	0.5057	Yes
RPS27	ribosomal protein S27	4411	0.29	0.5245	Yes
RPL12	ribosomal protein L12	4461	0.285	0.5452	Yes
ESD	esterase D/formylglutathione hydrolase	4603	0.274	0.561	Yes
RPL10A	ribosomal protein L10A	4605	0.274	0.583	Yes
RPL30	ribosomal protein L30	4731	0.264	0.5987	Yes
RNF13	ring finger protein 13	4786	0.261	0.6173	Yes

## Sheet: Group C2
	Table shows leading edge gene coming from human Group c2
		Rank in	Rank Me-	Running	Core
Prob	Gene Discription	Gene list	tric Score	ES	Enrichment
RPS15A	ribosomal protein S15A	1240	0.721	0.004	Yes
RPL14	ribosomal protein L14	1853	0.588	0.0246	Yes
PABPC1	"poly(A) binding protein, cytoplasmic 1"	2011	0.56	0.0628	Yes
RPL35A	ribosomal protein L35A	2027	0.556	0.1068	Yes
HDAC1	histone deacetylase 1	2317	0.511	0.1352	Yes
NPM1	nucleophosmin 1	2377	0.503	0.173	Yes
RPS25	ribosomal protein S25	2541	0.479	0.2043	Yes
RPS8	ribosomal protein S8	2840	0.44	0.2267	Yes
RPL37	ribosomal protein L37	3062	0.415	0.2504	Yes
RPL9	ribosomal protein L9	3089	0.413	0.2824	Yes
GLTSCR2	glioma tumor suppressor candidate region gene 2	3248	0.395	0.3073	Yes
TLK1	tousled-like kinase 1	3274	0.392	0.3376	Yes
RPS2	ribosomal protein S2	3502	0.37	0.3575	Yes
CCNG1	cyclin G1	3517	0.369	0.3865	Yes
RPS12	ribosomal protein S12	3825	0.339	0.4003	Yes
RPS18	ribosomal protein S18	3833	0.338	0.4271	Yes
RPL15	ribosomal protein L15	3930	0.33	0.4495	Yes
RPL5	ribosomal protein L5	4222	0.306	0.4614	Yes
RPLP0	"ribosomal protein, large, P0"	4294	0.299	0.4823	Yes
RPL17	ribosomal protein L17	4308	0.298	0.5057	Yes
RPS27	ribosomal protein S27	4411	0.29	0.5245	Yes
RPL12	ribosomal protein L12	4461	0.285	0.5452	Yes
ESD	esterase D/formylglutathione hydrolase	4603	0.274	0.561	Yes
RPL10A	ribosomal protein L10A	4605	0.274	0.583	Yes
RPL30	ribosomal protein L30	4731	0.264	0.5987	Yes
RNF13	ring finger protein 13	4786	0.261	0.6173	Yes

## Sheet: CBL (normal cerebellum)
	Table shows leading edge gene coming from human Group CBL
		Rank in	Rank Me-	Running	Core
Prob	Gene Discription	Gene list	tric Score	ES	Enrichment
WEE1	WEE 1 homolog 1 (S. pombe)	59	1.635	0.0922	Yes
TOP2A	topoisomerase (DNA) II alpha	165	1.394	0.1685	Yes
HMGB2	high mobility group box 2	415	1.098	0.2214	Yes
TIMELESS	timeless homolog (Drosophila)	606	0.961	0.2688	Yes
MCM7	minichromosome maintenance deficient 7 (S. cerevisiae)	631	0.943	0.3225	Yes
RACGAP1	Rac GTPase-activating protein 1	918	0.809	0.357	Yes
EFS	embryonal Fyn-associated substrate	1205	0.729	0.3868	Yes
HMGN2	high mobility group nucleosomal binding domain 2	2491	0.486	0.3591	Yes
ODC1	"ornithine decarboxylase, structural 1"	2627	0.467	0.3803	Yes
GPR125	G protein-coupled receptor 125	2723	0.453	0.4025	Yes
CSTF3	"cleavage stimulation factor, 3' pre-RNA, subunit 3"	2954	0.428	0.4173	Yes
RPL19	ribosomal protein L19	3122	0.409	0.4337	Yes
ITGB1	integrin beta 1 (fibronectin receptor beta)	3169	0.405	0.4552	Yes
