# Supplementary material for: PI-3K Inhibitors Preferentially Target CD15+ Cancer Stem Cell Population in SHH Driven Medulloblastoma
Source: PLoS One. 2016 Mar 3;11(3):e0150836. doi: 10.1371/journal.pone.0150836 (PMC4777592; doi:10.1371/journal.pone.0150836)
Supplement: S4 Table — Among the top 50 compounds are several PI3K, MAPK/MEK and mTOR inhibitors (highlighted). These results are consistent with analysis of murine SHH tumors, which suggests activation of the PI3K/mTOR & MAPK/MEK pathway. (XLS) [file pone.0150836.s009.xls]

## Sheet: gsea_report_for_0_1341553571285
Table S3 Connectivity Map Analysis.
Table shows compounds whose gene expression signatures closely match those of human Group c3 tumors. Among the top 50 compounds are several PI3K, MAPK/MEK and mTOR inhibitors (highlighted). These results are consistent with analysis of murine SHH tumors, which suggests activation of the PI3K/mTOR & MAPK/MEK pathway.
				NOM	FDR	FWER	RANK	Pathways
CMAP NAME	SIZE	ES	NES	p-val	q-val	p-val	AT MAX	Inhibitors
METHOTREXATE	28	0.777	2.51461	0	0	0	1660
02974170002B	37	0.709314	2.4057	0	0	0	2326	CDK 2 inhibitor
SULINDAC SULFIDE	30	0.710536	2.36706	0	0	0	5199	Ras signalling
U0125	30	0.704708	2.35885	0	0	0	5225	MAPK inhibitor ERK1 & ERK2
5162773	36	0.674191	2.33651	0	0	0	6683	HDAC inhibitor
GEFITINIB	38	0.661333	2.32134	0	0	0	5205	EGFR inhibitor
12-13 EODE	35	0.670336	2.29449	0	4.9101e-05	0.001	6071	cardiovascular
SPLITOMICIN	31	0.693101	2.28425	0	4.29633e-05	0.001	3856	NAD+-dependent histone deacetylase inhibitor
DOPAMINE	33	0.686369	2.27634	0	3.81896e-05	0.001	5225
DEOXY-D-GLUCOSE	39	0.645337	2.27168	0	3.43707e-05	0.001	5225	Glycolitic Inhibitor
1,5-ISOQUINOLINEDIOL	32	0.683839	2.2698	0	3.12461e-05	0.001	4935	PARP Inhibitor
TOMELUKAST	32	0.665739	2.26288	0	2.86422e-05	0.001	5024	Leukotriene Antagonists
MEPACRINE	35	0.673458	2.26168	0	2.6439e-05	0.001	4905	Treatment in Malaria
CYTOCHALASIN B	35	0.660879	2.25241	0	2.45505e-05	0.001	5019	inhibitor of transport of glucose, deoxyglucose, and glucosamine
CELECOXIB	37	0.661145	2.24939	0	2.29138e-05	0.001	5086	COX-2 Inhibitor
3-AMINOBENZAMIDE	34	0.647137	2.20716	0	8.83059e-05	0.004	5024	PARP inhibiotr
BW B70C	37	0.637332	2.17996	0	0.000145676	0.007	5516	inhibitor of 5-lipoxygenase
DL PPMP	35	0.640378	2.17781	0	0.00015711	0.008	6683	glycolipids synthase inhibitor
TYRPHOSTIN AG1478	40	0.623227	2.17665	0	0.000148841	0.008	1142	EGFR (ErbB1) inhibitor
PHENOXYBENZAMINE	41	0.611918	2.17052	0	0.000158825	0.009	3707	anti-hypertensive
DOCOSAHEXAENOIC ACID ETHYL ESTER	34	0.628959	2.14012	0	0.000386915	0.023	5417	Hydroxymethylglutaryl-CoA Reductase Inhibitors
5186223	36	0.619495	2.13415	0	0.000467337	0.029	4882	HDAC inhibitor
N-PHENYLANTHRANILIC ACID	32	0.645533	2.12921	0	0.000501635	0.034	4882	Inhibitor of tumor marker AKR1B10
PHA00665752	37	0.615268	2.1253	0	0.000518524	0.038	5199	inhibitor of c-met
5151277	41	0.58028	2.07377	0	0.00126928	0.093	5040
5666823	38	0.588299	2.0724	0	0.00128754	0.098	5263	Anti-helminth
5213008	34	0.609924	2.06735	0	0.00129237	0.102	4815
1,4-CHRYSENEQUINONE	37	0.594282	2.05694	0	0.00155078	0.126	4481	Proteosome inhibitor
TYRPHOSTIN AG825	31	0.622381	2.04812	0	0.00167039	0.139	5119	Inhibitors of ErbB2 (AG825 and AG879)
5114445	40	0.583756	2.02253	0	0.00226293	0.192	4505
SIROLIMUS	33	0.602114	2.00975	0	0.00267771	0.228	5534	mTOR inhibitor
EXEMESTANE	36	0.585394	2.00099	0	0.00287021	0.254	5516	aromatase inhibitors (breast cancer)
MG132	39	0.576684	1.99909	0	0.00287888	0.263	4882	Proteosome inhibitor
HC TOXIN	39	0.569539	1.99899	0	0.00280506	0.263	4714	inhibitor of histone deacetylases
PARAROSANILINE	40	0.56626	1.99163	0	0.00308093	0.294	4596
TIOGUANINE	32	0.599839	1.98239	0	0.00340858	0.328	5157	alkylating agents and topoisomerase inhibitors
THIOGUANOSINE	33	0.593617	1.97685	0	0.00359327	0.351	1483	alkylating agents and topoisomerase inhibitors
LY294002	37	0.572192	1.96328	0	0.00405687	0.402	4472	inhibitor of phosphatidylinositol 3 (PI3) kinase
CALMIDAZOLIUM	38	0.566708	1.95409	0	0.00447117	0.442	4810	calmodulin inhibitor
5152487	34	0.577641	1.94941	0	0.00460426	0.466	5225
5140203	35	0.57386	1.93581	0	0.0054091	0.529	5516
5149715	36	0.553214	1.91871	0.00185529	0.00665427	0.606	5107
DIMETHYLOXALYLGLYCINE	32	0.561818	1.88522	0	0.00984483	0.753	5182	inhibitor of HIF-alpha prolyl hydroxylase
HNMPA(AM)3	34	0.559892	1.87579	0.00186916	0.0109143	0.789	5225	Insulin receptor tyrosine kinase inhibitor,
OLIGOMYCIN	40	0.541931	1.87491	0.0017762	0.010787	0.791	5159	inhibitor of ATP synthase
LANATOSIDE C	34	0.557509	1.87166	0.00179533	0.0110914	0.81	4452
DEMECOLCINE	37	0.545995	1.8616	0.00189394	0.012256	0.849	5516	microtubule inhibitor
TANESPIMYCIN	38	0.54034	1.85669	0	0.0123145	0.861	2954	HSP-90 Inhibitor
TOPIRAMATE	34	0.545374	1.84521	0.00387597	0.0130194	0.901	6397	Carbonic anhydrase inhibitor
ELLIPTICINE	37	0.542045	1.84334	0.00366972	0.0131295	0.904	3817	Topoisomerase II Inhibitor
CICLOPIROX	34	0.539474	1.84028	0.0037037	0.0132482	0.914	720
MINUS CATECHIN	32	0.554365	1.83199	0.002	0.0139174	0.928	5225
PHENANTHRIDINONE	39	0.517873	1.82643	0.0056391	0.014611	0.942	6523	PARP inhibitor
FISETIN	39	0.533008	1.82612	0.00371058	0.0144526	0.943	5325
MONOBENZONE	34	0.533099	1.82612	0.00386847	0.0142546	0.943	1154
PIPERLONGUMINE	33	0.534131	1.80946	0.00182482	0.0168981	0.97	6411
CANTHARIDIN	33	0.535965	1.80458	0.00193424	0.0175937	0.973	5174	PP2A inhibitor
DECITABINE	35	0.518625	1.79515	0.00371058	0.0193098	0.981	4915	DNA replication Inhibitor
CELASTROL	39	0.503035	1.7785	0	0.0220847	0.997	4873	hsp90 inhibitor
DIGOXIN	37	0.508804	1.77224	0.00176991	0.0231176	0.997	4022	proton pump inhibitor
OXAMIC ACID	32	0.527739	1.77093	0.00551471	0.0231658	0.997	5417	lactate dehydrogenase C4 inhibitor
ACACETIN	32	0.536939	1.76839	0.00381679	0.0234102	0.997	3158	VEGF inhibitor
CAMPTOTHECIN	39	0.500191	1.72767	0.00362976	0.0331994	0.999	5802	Topoisomearse I inhibitor
5186324	35	0.508888	1.70782	0.00556586	0.0395099	1	3624
TRICHOSTATIN A	40	0.488428	1.70548	0.00917431	0.0399384	1	5962	HDAC inhibitor
DOXORUBICIN	36	0.494759	1.70419	0.014733	0.0399978	1	4978	Topoisomearse II inhibitor
PUROMYCIN	34	0.497206	1.68857	0.0172414	0.0441267	1	4756	protein synthesis inhibitor
PYRVINIUM	27	0.51944	1.67893	0.0175781	0.0470853	1	2791	Wnt Signalling
LEFLUNOMIDE	36	0.486083	1.67329	0.00919118	0.0491243	1	1344	de novo pyrimidine synthesis inhibitor
DEXVERAPAMIL	36	0.495189	1.66932	0.00555556	0.0503587	1	5199
PHENYL BIGUANIDE	35	0.483583	1.66656	0.00356506	0.0511141	1	5024
SPIPERONE	33	0.492022	1.65878	0.00934579	0.0540863	1	5225	catecholamine-synthesis inhibitor
ETOPOSIDE	35	0.486718	1.65145	0.0093633	0.057142	1	2064	Topoisomearse II inhibitor
VORINOSTAT	36	0.481842	1.64171	0.0165746	0.0613592	1	4293	HDAC Inhibitor
1750290000	36	0.48248	1.64114	0.00739372	0.0611017	1	4928	hsp90 inhibitor
H7	33	0.476122	1.62471	0.0113636	0.0682876	1	5131	Protein Kinase Inhibitor
ALSTERPAULLONE	36	0.479358	1.62374	0.0146789	0.0681907	1	4972	cyclin-dependent kinase inhibitor
NORCYCLOBENZAPRINE	30	0.502544	1.60558	0.0166359	0.0775793	1	3720
HELVETICOSIDE	29	0.482994	1.59042	0.0149533	0.0859405	1	5179
BUMETANIDE	32	0.477191	1.58278	0.0234657	0.0881778	1	6581
OUABAIN	29	0.478718	1.57424	0.0190114	0.0933782	1	4035	ATPase inhibitor
5109870	33	0.476304	1.56322	0.0280899	0.0999711	1	5086
BISACODYL	30	0.480877	1.5616	0.0340909	0.100278	1	5656
GLYCOCHOLIC ACID	37	0.447277	1.5517	0.0159574	0.10717	1	2106
5286656	33	0.454335	1.51782	0.0319716	0.134763	1	5516
GELDANAMYCIN	36	0.421645	1.45614	0.0495413	0.198457	1	4481
MG262	36	0.426	1.45512	0.0429907	0.198327	1	2553
HALOPERIDOL	24	0.450468	1.43895	0.0608856	0.218509	1	1569	CYP2D6 inhibitor
MEBENDAZOLE	29	0.442787	1.43449	0.0428305	0.22308	1	1154
METHYLBENZETHONIUM CHLORIDE	32	0.424072	1.42194	0.0577933	0.239187	1	4778
GW-8510	32	0.429506	1.40921	0.0669145	0.254911	1	5082	CDK2 inhibitor
VALINOMYCIN	36	0.411708	1.40733	0.0659341	0.25574	1	4279	Oxidative phosphorylation inhibitor
NADOLOL	33	0.408205	1.38294	0.0725191	0.293531	1	3666	ACE inhibitor
DIGOXIGENIN	30	0.417576	1.38168	0.0763209	0.29368	1	1898
IONOMYCIN	30	0.418205	1.37683	0.08413	0.29789	1	3004
CLOPERASTINE	33	0.415229	1.37353	0.0842491	0.301527	1	1440
ALPRENOLOL	30	0.412332	1.3568	0.0990654	0.329805	1	1729
2,6-DIMETHYLPIPERIDINE	27	0.423826	1.3549	0.100719	0.331233	1	2566
LOMUSTINE	33	0.402843	1.34691	0.0834915	0.344253	1	3716
THIORIDAZINE	33	0.389575	1.34185	0.106667	0.349205	1	1966
SR-95639A	30	0.408298	1.33573	0.103578	0.358933	1	3840
THAPSIGARGIN	34	0.394962	1.32786	0.106343	0.372042	1	2723
PICROTOXININ	33	0.388544	1.30507	0.139313	0.414651	1	3900
PF-0137888300	36	0.378438	1.30343	0.124283	0.415507	1	2690
1794450000	33	0.391275	1.30287	0.11028	0.413945	1	3128
VIGABATRIN	34	0.376624	1.26673	0.157599	0.488475	1	4630
THALIDOMIDE	29	0.388248	1.26666	0.13936	0.485482	1	1729
MONORDEN	35	0.374297	1.25518	0.172285	0.510819	1	4181
AMBROXOL	28	0.388218	1.25292	0.177694	0.513131	1	1435
LYCORINE	35	0.371333	1.25236	0.146388	0.511262	1	6946
MEXILETINE	31	0.377272	1.24838	0.163498	0.517947	1	2064
PARTHENOLIDE	34	0.374173	1.24284	0.160305	0.528907	1	3150
THEOPHYLLINE	32	0.369643	1.23909	0.167331	0.535432	1	64
5279552	30	0.375592	1.23318	0.1917	0.547548	1	1428
5255229	35	0.363439	1.23072	0.185455	0.550357	1	3364
LUTEOLIN	38	0.352738	1.23047	0.163004	0.547708	1	3784
ADIPHENINE	30	0.381517	1.22884	0.192593	0.548665	1	1669
BROMOCRIPTINE	28	0.381134	1.22832	0.192453	0.54667	1	279
WITHAFERIN A	32	0.366951	1.22617	0.170132	0.548816	1	1168
TRANEXAMIC ACID	30	0.370289	1.21517	0.19084	0.574288	1	829
BRINZOLAMIDE	41	0.336087	1.18165	0.20438	0.660507	1	3381
TRIMETHOBENZAMIDE	32	0.353843	1.17738	0.240367	0.668953	1	1682
5253409	33	0.353569	1.17252	0.239089	0.679607	1	4575
IRINOTECAN	38	0.343622	1.17196	0.243144	0.677375	1	3076
TICARCILLIN	28	0.360034	1.17133	0.263566	0.675287	1	821
VINBURNINE	33	0.350646	1.16873	0.23775	0.678869	1	3933
BEPRIDIL	26	0.375574	1.16784	0.237736	0.677583	1	3890
5707885	39	0.333906	1.16557	0.245247	0.680565	1	539
GOSSYPOL	33	0.34659	1.16539	0.249117	0.677288	1	3583
METRIZAMIDE	33	0.345913	1.16441	0.246296	0.67632	1	1605
PROGESTERONE	31	0.347894	1.15214	0.246377	0.704511	1	2954
SULCONAZOLE	35	0.339606	1.1364	0.273408	0.748792	1	4801
EMETINE	33	0.338413	1.1353	0.269663	0.748052	1	4497
GLIBENCLAMIDE	31	0.342344	1.12911	0.287313	0.762787	1	577
CP-690334-01	27	0.355091	1.12487	0.301158	0.767828	1	2106
ALEXIDINE	35	0.33353	1.12442	0.293796	0.765173	1	2604
ACICLOVIR	30	0.340918	1.11044	0.30888	0.800692	1	496
DOBUTAMINE	33	0.333525	1.10556	0.317857	0.811892	1	1698
ANISOMYCIN	35	0.320246	1.1021	0.303263	0.814368	1	797
MERCAPTOPURINE	34	0.323468	1.0979	0.336996	0.823444	1	4456
FLUVOXAMINE	30	0.331484	1.09717	0.343511	0.821564	1	1205
DEXPROPRANOLOL	27	0.343368	1.09588	0.311663	0.821514	1	1732
TACROLIMUS	37	0.319154	1.09558	0.296642	0.818256	1	3043
ZUCLOPENTHIXOL	36	0.324597	1.09428	0.316288	0.818211	1	2760
FLUMEQUINE	33	0.318554	1.07811	0.345351	0.865666	1	1712
TELENZEPINE	30	0.327076	1.07404	0.362069	0.870178	1	2173
EPIRIZOLE	33	0.314264	1.07278	0.347443	0.869837	1	601
FLORFENICOL	36	0.314613	1.07043	0.35619	0.872981	1	1153
ONDANSETRON	29	0.326491	1.07021	0.356618	0.869392	1	2264
ILOPROST	35	0.309349	1.0695	0.347909	0.867385	1	2187
PHENFORMIN	25	0.341146	1.06409	0.369352	0.880552	1	2408
BACITRACIN	32	0.319677	1.06138	0.380256	0.88518	1	4720
NICLOSAMIDE	31	0.315662	1.05009	0.38	0.917762	1	2022
CLONIDINE	36	0.30512	1.04891	0.375887	0.91731	1	1713
PHYSOSTIGMINE	32	0.319246	1.04672	0.378531	0.915583	1	2263
BIPERIDEN	33	0.316291	1.04112	0.414498	0.925135	1	1344
ALVERINE	27	0.323816	1.04071	0.407547	0.922115	1	650
CICLOHEXIMIDE	28	0.315779	1.03947	0.399632	0.921868	1	1985
ETHOTOIN	28	0.320761	1.03881	0.387792	0.919718	1	1669
ETHAMBUTOL	34	0.308021	1.03788	0.402214	0.918483	1	3055
NISOXETINE	42	0.292457	1.02851	0.397163	0.940752	1	942
SODIUM PHENYLBUTYRATE	39	0.294625	1.0284	0.410463	0.936845	1	3447
SULFAMONOMETHOXINE	34	0.302027	1.02611	0.410112	0.940135	1	1875
LOMEFLOXACIN	33	0.308251	1.02188	0.428302	0.949568	1	1154
CEPHAELINE	32	0.31022	1.02167	0.43074	0.945904	1	3988
URSODEOXYCHOLIC ACID	36	0.295437	1.01993	0.434307	0.947268	1	4568
SULFAPYRIDINE	28	0.310101	1.01676	0.425819	0.949033	1	1315
IOXAGLIC ACID	31	0.310601	1.01613	0.439364	0.946849	1	821
CLIDINIUM BROMIDE	29	0.316111	1.01418	0.425612	0.948982	1	279
CHLORMEZANONE	39	0.288735	1.01406	0.4375	0.945182	1	4018
CARCININE	34	0.297094	1.01349	0.426641	0.942986	1	942
DENATONIUM BENZOATE	31	0.30973	1.00445	0.442777	0.967776	1	2716
RACECADOTRIL	35	0.290623	1.00099	0.445438	0.974912	1	584
DIGITOXIGENIN	32	0.30161	0.998375	0.460432	0.979052	1	4035
TRANYLCYPROMINE	33	0.296222	0.997229	0.453263	0.978348	1	1628
PIMETHIXENE	28	0.298593	0.996268	0.469466	0.977304	1	1344
INDOMETACIN	30	0.302184	0.995166	0.435028	0.976717	1	449
MONASTROL	28	0.304557	0.994553	0.460967	0.970506	1	4682
DINOPROST	38	0.289705	0.99363	0.452899	0.969378	1	2744
Y-27632	33	0.295887	0.99105	0.451906	0.973411	1	2728
TOBRAMYCIN	32	0.295295	0.98972	0.458984	0.973495	1	2566
BENZYLPENICILLIN	27	0.310844	0.989325	0.480769	0.970793	1	3199
BEPHENIUM HYDROXYNAPHTHOATE	29	0.300928	0.988963	0.485822	0.967919	1	3113
CEFALEXIN	31	0.299421	0.982881	0.464627	0.975152	1	2543
DICOUMAROL	23	0.319824	0.979881	0.482109	0.976497	1	1502
PROCAINAMIDE	25	0.312328	0.977372	0.486692	0.980433	1	3659
KARAKOLINE	36	0.286747	0.97325	0.488889	0.989153	1	3349
AZACITIDINE	35	0.28667	0.971854	0.507692	0.989509	1	5534
ETACRYNIC ACID	28	0.302321	0.970954	0.508911	0.988357	1	2098
IOHEXOL	32	0.286084	0.966104	0.502835	0.999509	1	4783
PIPEMIDIC ACID	30	0.299366	0.965607	0.512774	0.997103	1	1244
CEFADROXIL	32	0.28587	0.964993	0.504762	0.995058	1	601
QUINPIROLE	31	0.293146	0.964643	0.512774	0.992275	1	1040
CETIRIZINE	37	0.279803	0.964265	0.498169	0.989572	1	2399
NIPECOTIC ACID	29	0.293786	0.960862	0.519763	0.996133	1	3038
HYDROQUININE	29	0.289334	0.959512	0.508876	0.996485	1	3067
DEHYDROCHOLIC ACID	30	0.287473	0.959167	0.521235	0.993695	1	2113
PREDNISONE	39	0.274219	0.958581	0.485866	0.991683	1	2046
PRESTWICK-1084	34	0.280604	0.956948	0.543353	0.992578	1	5315
NADIDE	34	0.288485	0.956338	0.505747	0.99062	1	657
AMIODARONE	37	0.274585	0.954621	0.558442	0.992061	1	2177
LEVOCABASTINE	27	0.292621	0.9541	0.527619	0.9899	1	3683
SITOSTEROL	32	0.2843	0.950996	0.508021	0.995503	1	2408
LATAMOXEF	37	0.269239	0.946861	0.52302	1	1	1848
CO-DERGOCRINE MESILATE	29	0.289227	0.946741	0.529865	1	1	1344
NITROFURAL	29	0.289467	0.943583	0.54731	1	1	496
OXYBENZONE	24	0.296172	0.94001	0.555773	1	1	2399
PHENACETIN	32	0.284579	0.937635	0.54291	1	1	3890
MOROXYDINE	35	0.277373	0.935995	0.565789	1	1	1154
ANABASINE	38	0.265458	0.935798	0.573333	1	1	2219
MEPYRAMINE	33	0.2777	0.93525	0.57656	1	1	2934
ERYTHROMYCIN	33	0.27515	0.934396	0.563303	1	1	3952
CALCIUM FOLINATE	32	0.274398	0.930141	0.596226	1	1	789
COLISTIN	38	0.268242	0.926786	0.592267	1	1	995
AMINOHIPPURIC ACID	37	0.266524	0.924169	0.570297	1	1	3762
RIFAMPICIN	34	0.267705	0.923016	0.583493	1	1	1028
RIMEXOLONE	25	0.299957	0.92288	0.568441	1	1	940
LEVCYCLOSERINE	31	0.276348	0.922129	0.577281	1	1	3381
CYCLOSERINE	32	0.272824	0.920138	0.565714	1	1	885
CLEBOPRIDE	33	0.274601	0.919675	0.582117	1	1	1531
ALVESPIMYCIN	28	0.279783	0.916756	0.578125	1	1	832
SB-202190	34	0.264342	0.914412	0.587121	1	1	2062
FENBUFEN	35	0.268256	0.91262	0.587189	1	1	3199
ALCURONIUM CHLORIDE	31	0.279192	0.911996	0.590226	1	1	3952
ARTEMISININ	30	0.279005	0.90987	0.612903	1	1	1825
PHA-00767505E	32	0.273245	0.90753	0.607407	1	1	1340
8-AZAGUANINE	35	0.265901	0.907104	0.616981	1	1	4070
ALIMEMAZINE	32	0.271751	0.90679	0.612431	1	1	2256
ESTRADIOL	32	0.279828	0.906544	0.606654	1	1	4868
PROPYLTHIOURACIL	33	0.27149	0.905819	0.619503	1	1	1428
PRESTWICK-1080	25	0.284345	0.905321	0.586538	1	1	954
ARA014418	35	0.265544	0.904824	0.617021	1	1	2256
OXOLINIC ACID	32	0.27713	0.904298	0.612086	1	1	4290
CYCLIC ADENOSINE MONOPHOSPHATE	36	0.257816	0.904165	0.611219	1	1	2791
MEROPENEM	37	0.261978	0.903695	0.601504	1	1	3592
DECAMETHONIUM BROMIDE	32	0.269844	0.903122	0.610108	1	1	3683
3-ACETAMIDOCOUMARIN	39	0.259628	0.898453	0.629091	1	1	535
DOXEPIN	28	0.272945	0.898453	0.604128	1	1	1945
AMPICILLIN	24	0.287005	0.898419	0.612022	1	1	1344
PROTOVERATRINE A	34	0.263953	0.897009	0.609901	1	1	2994
NORTRIPTYLINE	39	0.257781	0.896948	0.613636	1	1	1875
PHENYLPROPANOLAMINE	30	0.273442	0.895656	0.627863	1	1	1827
NAPELLINE	35	0.261275	0.895475	0.630798	1	1	2811
TREMORINE	35	0.25994	0.893679	0.624031	1	1	3390
DIRITHROMYCIN	38	0.259876	0.891131	0.61523	1	1	150
TROLOX C	35	0.256262	0.888199	0.642322	1	1	3004
SOTALOL	34	0.260044	0.887802	0.637571	1	1	2187
PIPERIDOLATE	35	0.261429	0.886847	0.641651	1	1	1818
IC-86621	35	0.261684	0.885242	0.626812	1	1	1701
ZARDAVERINE	30	0.268105	0.881932	0.608614	1	1	5655
CHLORAMPHENICOL	34	0.259003	0.880515	0.646182	1	1	524
N-ACETYL-L-ASPARTIC ACID	36	0.255831	0.878185	0.631481	1	1	1815
PHA-00816795	39	0.254857	0.876336	0.647727	1	1	1689
MK-886	28	0.269965	0.874156	0.66729	1	1	122
SULFADIMETHOXINE	30	0.263197	0.874073	0.65283	1	1	4561
ROTTLERIN	34	0.252627	0.874039	0.678373	1	1	1583
4,5-DIANILINOPHTHALIMIDE	34	0.261838	0.873468	0.658802	1	1	6176
AMINOCAPROIC ACID	30	0.266266	0.873379	0.66855	1	1	4871
RALOXIFENE	34	0.256644	0.872065	0.681733	1	1	1449
DACARBAZINE	31	0.263984	0.871169	0.661896	1	1	1701
DEXTROMETHORPHAN	35	0.259048	0.866318	0.665362	1	1	2050
PHENTOLAMINE	30	0.266087	0.864992	0.659091	1	1	423
DAUNORUBICIN	34	0.253245	0.861488	0.686567	1	1	5691
OFLOXACIN	30	0.265154	0.861316	0.667969	1	1	4568
BERGENIN	30	0.263365	0.860079	0.655642	1	1	3199
NAFTIDROFURYL	35	0.251788	0.86003	0.675485	1	1	1392
DIPHEMANIL METILSULFATE	32	0.256643	0.858908	0.682927	1	1	1781
PRESTWICK-1085	30	0.258543	0.857388	0.680891	1	1	451
PHTHALYLSULFATHIAZOLE	32	0.262488	0.85647	0.6862	1	1	34
SULINDAC	36	0.248372	0.856236	0.687382	1	1	2873
PEMPIDINE	30	0.259964	0.855598	0.69685	1	1	891
MYOSMINE	35	0.254875	0.853569	0.688588	1	1	1583
ETOFENAMATE	27	0.267486	0.852325	0.683897	1	1	2435
TOLBUTAMIDE	31	0.25603	0.849391	0.721402	1	1	1884
MESALAZINE	30	0.259209	0.849358	0.678571	1	1	1741
CEFEPIME	40	0.240276	0.845099	0.708333	1	1	3592
BACAMPICILLIN	33	0.252563	0.843824	0.702087	1	1	1531
DIMENHYDRINATE	34	0.243361	0.843756	0.696607	1	1	1344
BENZTHIAZIDE	31	0.258326	0.841258	0.694097	1	1	1376
ACECLOFENAC	33	0.250943	0.836267	0.730483	1	1	1154
HARMINE	29	0.250373	0.829765	0.750473	1	1	2264
CHLOROGENIC ACID	33	0.251569	0.826378	0.73535	1	1	5160
HARMALINE	36	0.240757	0.823498	0.725417	1	1	119
AMITRIPTYLINE	34	0.244184	0.821192	0.72447	1	1	3939
ARACHIDONIC ACID	38	0.232373	0.818907	0.746741	1	1	789
CEFUROXIME	33	0.242447	0.8165	0.761165	1	1	763
HELIOTRINE	33	0.244071	0.816485	0.746403	1	1	3447
ATROPINE OXIDE	32	0.236673	0.809502	0.758182	1	1	4101
IOPAMIDOL	34	0.241775	0.808447	0.779851	1	1	849
FLUDROCORTISONE	29	0.247349	0.807952	0.763314	1	1	4021
SULFAGUANIDINE	29	0.249073	0.806723	0.73849	1	1	3530
ISOXSUPRINE	34	0.234315	0.806618	0.772477	1	1	1344
METHAPYRILENE	33	0.233904	0.805624	0.760618	1	1	3762
AMOXAPINE	34	0.238531	0.804693	0.735294	1	1	2671
THIOSTREPTON	33	0.244515	0.804541	0.760073	1	1	3471
DEFEROXAMINE	31	0.238979	0.803771	0.783333	1	1	1268
LEVOMEPROMAZINE	32	0.240257	0.802109	0.774809	1	1	1698
NORETHISTERONE	36	0.231889	0.798879	0.777344	1	1	108
RETRORSINE	35	0.23308	0.797631	0.7853	1	1	2173
TYLOXAPOL	34	0.230934	0.79366	0.812155	1	1	5534
SCOPOLAMINE	30	0.245631	0.792269	0.786151	1	1	436
HARMOL	35	0.233853	0.791231	0.80037	1	1	3524
HYCANTHONE	25	0.253714	0.79112	0.760748	1	1	759
OXOLAMINE	28	0.242537	0.791024	0.799257	1	1	3211
OXAPROZIN	27	0.251102	0.790061	0.781955	1	1	4018
MEPTAZINOL	37	0.226429	0.789911	0.787387	1	1	4537
ATRACURIUM BESILATE	30	0.245082	0.789007	0.792636	1	1	3343
CANADINE	25	0.250914	0.788505	0.754647	1	1	4101
ROLITETRACYCLINE	33	0.234172	0.785838	0.802708	1	1	343
6-AZATHYMINE	28	0.24067	0.784814	0.770093	1	1	2568
SULFAQUINOXALINE	34	0.232623	0.784007	0.808099	1	1	4710
PACLITAXEL	34	0.232607	0.778639	0.797774	1	1	2324
AMINOPHYLLINE	30	0.232794	0.778626	0.823529	1	1	3455
PIPERACILLIN	30	0.232314	0.775924	0.795113	1	1	3956
MEPRYLCAINE	26	0.24287	0.774478	0.793834	1	1	2046
CEFAZOLIN	31	0.236674	0.774409	0.805195	1	1	2566
VANCOMYCIN	33	0.228884	0.773823	0.796443	1	1	3890
W-13	31	0.232157	0.772198	0.809793	1	1	1502
CHLORPROTHIXENE	36	0.22368	0.769237	0.83181	1	1	3067
BETA ESCIN	32	0.227716	0.768416	0.826962	1	1	1945
NYSTATIN	34	0.225485	0.764235	0.825368	1	1	3349
BLEBBISTATIN	35	0.226191	0.762869	0.826415	1	1	2222
SULFADIAZINE	30	0.229791	0.762299	0.816794	1	1	4509
CLOMIFENE	29	0.231485	0.759648	0.832117	1	1	23
LEVOBUNOLOL	29	0.231336	0.758684	0.826816	1	1	1200
OZAGREL	31	0.22349	0.756565	0.819367	1	1	3739
XYLOMETAZOLINE	32	0.22296	0.751236	0.8463	1	1	3950
AMANTADINE	29	0.228616	0.750121	0.824131	1	1	2420
PRESTWICK-1082	35	0.221025	0.750041	0.863469	1	1	3261
METARAMINOL	29	0.232959	0.746565	0.844106	1	1	4561
DEBRISOQUINE	31	0.229634	0.745935	0.860335	1	1	423
DEMECARIUM BROMIDE	33	0.218362	0.744664	0.860335	1	1	1712
CYPROHEPTADINE	36	0.213774	0.744122	0.855856	1	1	3723
PRESTWICK-857	25	0.233845	0.728812	0.856611	1	1	3669
PHENIRAMINE	32	0.22109	0.727567	0.860424	1	1	935
SULFAMETHOXYPYRIDAZINE	29	0.221667	0.727369	0.86406	1	1	4017
METENEPROST	33	0.215682	0.725545	0.882998	1	1	1827
COPPER SULFATE	33	0.213972	0.724015	0.886274	1	1	2658
DEMECLOCYCLINE	34	0.217764	0.719899	0.857965	1	1	2744
IPRONIAZID	34	0.216899	0.718337	0.862453	1	1	2050
ETIOCHOLANOLONE	36	0.209502	0.717507	0.873606	1	1	4221
BUTIROSIN	28	0.222237	0.713816	0.903525	1	1	2247
5155877	33	0.211908	0.710904	0.881041	1	1	5537
CLORSULON	31	0.218408	0.710235	0.89781	1	1	3261
NAFCILLIN	32	0.214357	0.709249	0.907407	1	1	1976
15-DELTA PROSTAGLANDIN J2	30	0.213901	0.707825	0.88454	1	1	5691
MINUS ISOPRENALINE	38	0.207494	0.705129	0.897849	1	1	2122
CEFAMANDOLE	36	0.206996	0.704849	0.912477	1	1	3613
STROPHANTHIDIN	29	0.213482	0.704108	0.901887	1	1	4018
LAUDANOSINE	32	0.211118	0.702739	0.877698	1	1	4747
MINAPRINE	30	0.210922	0.701283	0.898496	1	1	763
IOPROMIDE	28	0.213597	0.69493	0.885768	1	1	3525
ACEPROMAZINE	29	0.213007	0.694901	0.91587	1	1	2330
CINOXACIN	26	0.220263	0.693749	0.892393	1	1	4034
BUPIVACAINE	37	0.202642	0.691806	0.926063	1	1	4784
GALANTAMINE	30	0.20457	0.691149	0.903882	1	1	2716
RIBAVIRIN	28	0.212489	0.690605	0.896552	1	1	3381
ALFADOLONE	35	0.202653	0.690182	0.92543	1	1	2113
ORLISTAT	32	0.208647	0.689701	0.915905	1	1	2716
IMIPENEM	30	0.208969	0.688538	0.917148	1	1	4080
LYMECYCLINE	34	0.203528	0.687534	0.924812	1	1	3805
FLUPHENAZINE	38	0.19696	0.684047	0.93211	1	1	313
DOXAZOSIN	32	0.200235	0.681706	0.911439	1	1	3349
NIFURTIMOX	34	0.201739	0.681286	0.916515	1	1	5010
ISOETARINE	37	0.197022	0.67887	0.938318	1	1	3939
HYDRASTINE HYDROCHLORIDE	31	0.20625	0.675399	0.913603	1	1	1217
PROGUANIL	33	0.19965	0.671237	0.915009	1	1	2727
LOPERAMIDE	33	0.202419	0.669976	0.930057	1	1	3113
PRAZOSIN	30	0.206364	0.66485	0.933579	1	1	1713
16,16-DIMETHYLPROSTAGLANDIN E2	29	0.203565	0.660812	0.928983	1	1	42
ROFECOXIB	28	0.205444	0.659411	0.928571	1	1	3223
BICUCULLINE	34	0.194606	0.656993	0.925725	1	1	2463
PENTOLONIUM	31	0.195708	0.655975	0.95471	1	1	18544
LASALOCID	34	0.19278	0.648808	0.936364	1	1	5391
GLAFENINE	31	0.19303	0.643687	0.962745	1	1	1680
ETIFENIN	30	0.191629	0.62956	0.950664	1	1	131
HOMOCHLORCYCLIZINE	38	0.183271	0.628688	0.965583	1	1	2558
IPRATROPIUM BROMIDE	31	0.193828	0.626663	0.949275	1	1	4649
OXYPHENBUTAZONE	32	0.186109	0.624322	0.949807	1	1	3211
TOMATIDINE	33	0.184142	0.61521	0.962963	1	1	72
EPIANDROSTERONE	32	0.185184	0.614868	0.948718	1	1	1409
CLOZAPINE	31	0.185572	0.609592	0.965714	1	1	1154
FLUVASTATIN	28	0.190608	0.609336	0.956947	1	1	2791
DELSOLINE	32	0.182395	0.608563	0.95619	1	1	3511
SURAMIN SODIUM	31	0.177865	0.595905	0.967803	1	1	4834
5248896	32	0.177286	0.592769	0.97723	1	1	2844
DIPHENYLPYRALINE	36	0.172481	0.588021	0.975518	1	1	1344
HYDROFLUMETHIAZIDE	41	0.168441	0.582383	0.990975	1	1	1344
DILOXANIDE	41	0.161157	0.570387	0.990584	1	1	597
BEZAFIBRATE	31	0.165667	0.550954	0.983456	1	1	3583
CEFTAZIDIME	31	0.163103	0.543277	0.98895	1	1	4784
CLOFIBRATE	34	0.163007	0.542902	0.979592	1	1	4148
METITEPINE	37	0.157318	0.54122	0.992308	1	1	4837
SAQUINAVIR	22	0.166865	0.503194	0.990291	1	1	4482
REPAGLINIDE	30	0.145513	0.491783	0.998035	1	1	2367
VIOMYCIN	35	0.132291	0.448654	0.998158	1	1	3890
COBALT CHLORIDE	33	0.128537	0.434986	1	0.998916	1	1660
